# Supplementary material for: A phloem‐based defense mechanism linked to elevated riboflavin levels in wild tomato Solanum chmielewskii impedes whitefly nymphal development
Source: Plant J. 2025 Jul 25;123(2):e70363. doi: 10.1111/tpj.70363 (PMC12296259; doi:10.1111/tpj.70363)
Supplement: Supplementary file 1 — Figure S1. Terpenes from volatile extractions of Solanum lycopersicum cv Moneymaker (MM) and Moneyberg (MB) and four Solanum chmielewskii accessions. Figure S2. Whitefly oviposition and hatching on Solanum lycopersicum cv Moneymaker scions grafted on Solanum chmielewskii LA1840 rootstocks. Figure S3. Nymph developmental bioassay screen on introgression lines with parental lines Solanum lycopersicum cv Moneyberg (cv) and Solanum chmielewskii LA1840. Figure S4. Riboflavin concentrations after hydroponics experiment. Table S1. Number of eggs and hatched eggs, and hatching rate as percentage on grafts. Table S2. Resistance screen of introgression lines. Table S3. Full list of metabolites from untargeted metabolomics. Table S4. Candidate metabolites from untargeted metabolomics. [file TPJ-123-0-s001.zip]

Archive with 2 entries (2 files):
- tpj70363-sup-0001-Supinfo.docx
- tpj70363-sup-0002-TableS3.xlsx
